# Supplementary material for: Inhibitory Effect of Synthetic Flavone Derivatives on Pan-Aurora Kinases: Induction of G2/M Cell-Cycle Arrest and Apoptosis in HCT116 Human Colon Cancer Cells
Source: Int J Mol Sci. 2018 Dec 17;19(12):4086. doi: 10.3390/ijms19124086 (PMC6320900; doi:10.3390/ijms19124086)
Supplement: Supplementary file 1 [file ijms-19-04086-s001.zip]

Archive with 2 entries (2 files):
- supplementary materials.pdf
- IR spectra.pdf
